# Supplementary material for: Elevated expression of LAG-3, but not PD-1, is associated with impaired iNKT cytokine production during chronic HIV-1 infection and treatment
Source: Retrovirology. 2015 Feb 13;12:17. doi: 10.1186/s12977-015-0142-z (PMC4332911; doi:10.1186/s12977-015-0142-z)
Supplement: Additional file 4: — Correlations between ex vivo iNKT LAG-3 and PD-1 expression with 5 day post-αGalCer stimulation cytokine production among all participants. [file 12977_2015_142_MOESM4_ESM.xlsx]

## Sheet: Sheet1
Analyte		iNKT %LAG-3+	iNKT %PD-1+
IFNg	Spearman rho	-0.492	0.399
	p value	0.004	0.024
IL-4	Spearman rho	-0.215	0.512
	p value	0.238	0.003
IL-10	Spearman rho	0.203	-0.167
	p value	0.266	0.362
IL-13	Spearman rho	-0.305	0.192
	p value	0.089	0.293
IP-10	Spearman rho	-0.458	0.451
	p value	0.014	0.016
MIP-1a	Spearman rho	-0.255	0.034
	p value	0.174	0.859
MIP-1b	Spearman rho	-0.271	0.089
	p value	0.134	0.629
TNFa	Spearman rho	-0.274	0.103
	p value	0.129	0.574
Statistical tests with p≤0.1 (trend) or p<0.05 (significant) are indicated in bold.
