# Supplementary material for: Elevated expression of LAG-3, but not PD-1, is associated with impaired iNKT cytokine production during chronic HIV-1 infection and treatment
Source: Retrovirology. 2015 Feb 13;12:17. doi: 10.1186/s12977-015-0142-z (PMC4332911; doi:10.1186/s12977-015-0142-z)
Supplement: Additional file 5: — Correlation between background-subtracted sLAG-3 concentrations at 5 days post αGalCer-stimulation and supernatant cytokines/chemokines. [file 12977_2015_142_MOESM5_ESM.xlsx]

## Sheet: Sheet1
Analyte	All participants (n=36)		HIV-N (n=14)
	Spearman rho	p value	Spearman rho	p value
IFNg	0.689	< 0.0001	0.714	0.006
IL-4	0.166	0.334	0.207	0.473
IL-10	0.114	0.506	0.046	0.811
IL-13	0.441	0.007	0.362	0.202
IP-10	0.509	0.003	0.335	0.311
MIP-1a	0.387	0.024	0.215	0.475
MIP-1b	0.538	0.0007	0.476	0.087
TNFa	0.633	< 0.0001	0.571	0.036
Statistical tests with p≤0.1 (trend) or p<0.05 (significant) are indicated in bold.
